# Supplementary material for: β-hydroxybutyrate impairs bovine oocyte maturation via pyruvate dehydrogenase (PDH) associated energy metabolism abnormality
Source: Front Pharmacol. 2023 Aug 11;14:1243243. doi: 10.3389/fphar.2023.1243243 (PMC10450765; doi:10.3389/fphar.2023.1243243)
Supplement: Supplementary file 1 [file DataSheet3.ZIP]

Archive with 17 entries (15 files):
- Figure3í╠/Annex ó⌡/
- Figure3í╠/Annex ó⌡/1.2mM (2).jpg
- Figure3í╠/Annex ó⌡/1.2mM.jpg
- Figure3í╠/Annex ó⌡/3.6mM (2).jpg
- Figure3í╠/Annex ó⌡/3.6mM.jpg
- Figure3í╠/Annex ó⌡/C (1).jpg
- Figure3í╠/Annex ó⌡/C (2).jpg
- Figure3í╠/Caspase-3/
- Figure3í╠/Caspase-3/Caspase3-1.2mM (2).jpg
- Figure3í╠/Caspase-3/Caspase3-1.2mM(1).jpg
- Figure3í╠/Caspase-3/Caspase3-1.2mM.jpg
- Figure3í╠/Caspase-3/Caspase-3-3.6mM (1).jpg
- Figure3í╠/Caspase-3/Caspase-3-3.6mM (2).jpg
- Figure3í╠/Caspase-3/Caspase3-3.6mM.jpg
- Figure3í╠/Caspase-3/Caspase3-C (1).jpg
- Figure3í╠/Caspase-3/Caspase3-C (2).jpg
- Figure3í╠/Caspase-3/Caspase3-C.jpg
