# Supplementary material for: β-hydroxybutyrate impairs bovine oocyte maturation via pyruvate dehydrogenase (PDH) associated energy metabolism abnormality
Source: Front Pharmacol. 2023 Aug 11;14:1243243. doi: 10.3389/fphar.2023.1243243 (PMC10450765; doi:10.3389/fphar.2023.1243243)
Supplement: Supplementary file 2 [file DataSheet4.ZIP]

Archive with 29 entries (25 files):
- Figure4í╠/PDHA1/
- Figure4í╠/PDHA1/1 (1).jpg
- Figure4í╠/PDHA1/1 (2).jpg
- Figure4í╠/PDHA1/3 (1).jpg
- Figure4í╠/PDHA1/3 (2).jpg
- Figure4í╠/PDHA1/C (1).jpg
- Figure4í╠/PDHA1/C (2).jpg
- Figure4í╠/p-PDH/
- Figure4í╠/p-PDH/1 (1).jpg
- Figure4í╠/p-PDH/1 (2).jpg
- Figure4í╠/p-PDH/3 (1).jpg
- Figure4í╠/p-PDH/3 (2).jpg
- Figure4í╠/p-PDH/C (1).jpg
- Figure4í╠/p-PDH/C (2).jpg
- Figure4í╠/SCOT/
- Figure4í╠/SCOT/3.6mM (2).tif
- Figure4í╠/SCOT/3.6mM (3).tif
- Figure4í╠/SCOT/3íú6mM (1).tif
- Figure4í╠/SCOT/C (1).tif
- Figure4í╠/SCOT/C (2).tif
- Figure4í╠/SCOT/C (3).tif
- Figure4í╠/WB╓╪╕┤/
- Figure4í╠/WB╓╪╕┤/p1-PDH1.tif
- Figure4í╠/WB╓╪╕┤/PDH.tif
- Figure4í╠/WB╓╪╕┤/PDH1.tif
- Figure4í╠/WB╓╪╕┤/p-PDH.tif
- Figure4í╠/WB╓╪╕┤/p-PDHó┘.tif
- Figure4í╠/WB╓╪╕┤/zky b-actin.tif
- Figure4í╠/WB╓╪╕┤/zky pdh.tif
