# Supplementary material for: β-hydroxybutyrate impairs bovine oocyte maturation via pyruvate dehydrogenase (PDH) associated energy metabolism abnormality
Source: Front Pharmacol. 2023 Aug 11;14:1243243. doi: 10.3389/fphar.2023.1243243 (PMC10450765; doi:10.3389/fphar.2023.1243243)
Supplement: Supplementary file 3 [file DataSheet1.ZIP]

Archive with 6 entries (6 files):
- Figure1í╠/1.2mM (1).tif
- Figure1í╠/1.2mM (2).tif
- Figure1í╠/3.6mM  (1).tif
- Figure1í╠/3.6mM  (2).tif
- Figure1í╠/Control (1).tif
- Figure1í╠/Control (2).tif
