# Supplementary material for: β-hydroxybutyrate impairs bovine oocyte maturation via pyruvate dehydrogenase (PDH) associated energy metabolism abnormality
Source: Front Pharmacol. 2023 Aug 11;14:1243243. doi: 10.3389/fphar.2023.1243243 (PMC10450765; doi:10.3389/fphar.2023.1243243)
Supplement: Supplementary file 4 [file DataSheet6.ZIP]

Archive with 20 entries (18 files):
- Figure6/Ace/
- Figure6/Ace/BHB (1).jpg
- Figure6/Ace/BHB (2).jpg
- Figure6/Ace/C (1).tif
- Figure6/Ace/C (2).tif
- Figure6/Ace/CoA (1).jpg
- Figure6/Ace/CoA (2).jpg
- Figure6/╖─┤╕╠σ/
- Figure6/╖─┤╕╠σ/b (1).tif
- Figure6/╖─┤╕╠σ/b (2).tif
- Figure6/╖─┤╕╠σ/b (3).tif
- Figure6/╖─┤╕╠σ/b (4).tif
- Figure6/╖─┤╕╠σ/C (1).tif
- Figure6/╖─┤╕╠σ/C (2).tif
- Figure6/╖─┤╕╠σ/C (3).tif
- Figure6/╖─┤╕╠σ/C (4).tif
- Figure6/╖─┤╕╠σ/CoA (1).tif
- Figure6/╖─┤╕╠σ/CoA (2).tif
- Figure6/╖─┤╕╠σ/CoA (3).tif
- Figure6/╖─┤╕╠σ/CoA.tif
