# Supplementary material for: β-hydroxybutyrate impairs bovine oocyte maturation via pyruvate dehydrogenase (PDH) associated energy metabolism abnormality
Source: Front Pharmacol. 2023 Aug 11;14:1243243. doi: 10.3389/fphar.2023.1243243 (PMC10450765; doi:10.3389/fphar.2023.1243243)
Supplement: Supplementary file 5 [file DataSheet2.ZIP]

Archive with 36 entries (30 files):
- Figure2í╠/ATP/
- Figure2í╠/ATP/1.2-ATP.jpg
- Figure2í╠/ATP/3.6-ATP.jpg
- Figure2í╠/ATP/C-ATP.jpg
- Figure2í╠/DHE/
- Figure2í╠/DHE/1.2-DHE.jpg
- Figure2í╠/DHE/3.6-DHE.jpg
- Figure2í╠/DHE/C-DHE.jpg
- Figure2í╠/GSH/
- Figure2í╠/GSH/1.2-GSH.jpg
- Figure2í╠/GSH/3.6-GSH.jpg
- Figure2í╠/GSH/C-GSH.jpg
- Figure2í╠/JC-1/
- Figure2í╠/JC-1/JC-1.2mM (1).jpg
- Figure2í╠/JC-1/JC-1.2mM(2).jpg
- Figure2í╠/JC-1/JC-1.2mM.jpg
- Figure2í╠/JC-1/JC-3.6mM (1).jpg
- Figure2í╠/JC-1/JC-3.6mM (2).jpg
- Figure2í╠/JC-1/JC-3.6mM.jpg
- Figure2í╠/JC-1/JC-C (1).jpg
- Figure2í╠/JC-1/JC-C (2).jpg
- Figure2í╠/JC-1/JC-C.jpg
- Figure2í╠/MMP/
- Figure2í╠/MMP/1.2.jpg
- Figure2í╠/MMP/3.6.jpg
- Figure2í╠/MMP/C.jpg
- Figure2í╠/MMP/MMP-1.2mM  (2).jpg
- Figure2í╠/MMP/MMP-1.2mM (1).jpg
- Figure2í╠/MMP/MMP-3.6mM  (1).jpg
- Figure2í╠/MMP/MMP-3.6mM (2).jpg
- Figure2í╠/MMP/MMP-C (1).jpg
- Figure2í╠/MMP/MMP-C (2).jpg
- Figure2í╠/ROS/
- Figure2í╠/ROS/1.2.jpg
- Figure2í╠/ROS/3.6.jpg
- Figure2í╠/ROS/C.jpg
