# Supplementary material for: β-hydroxybutyrate impairs bovine oocyte maturation via pyruvate dehydrogenase (PDH) associated energy metabolism abnormality
Source: Front Pharmacol. 2023 Aug 11;14:1243243. doi: 10.3389/fphar.2023.1243243 (PMC10450765; doi:10.3389/fphar.2023.1243243)
Supplement: Supplementary file 6 [file Table1.XLSX]

## Sheet: Figure1
GDF-9	Control	1.2mM	3.6mM			Control/%	1.2mM /%	3.6mM /%
	0.976032	0.949342	0.481297		BL	39	32.52	29.28
	1.02456	0.699793	0.580352			40.4	33.24	26.94
	1.03567	0.836964	0.495786			48.48	46.15	21.62
					8-cell	66.04	53.4	34
BMP-15	1.01045	0.613442	0.410371			64	50	42.06
	0.989657	0.91067	0.596668			63	56	38
	1.01035	0.76893	0.437592		2-cell	71.9	54.2	51.4
						74.5	55.5	52
成熟率	Control/%	1.2mM /%	3.6mM /%			84.9	58.4	61.4
	86	77	49			75	67	60
	82	77	62.1			82	69	58
	77	74	58			78	63.5	46
	86	72	62.5			83	57	49
	89	80	64			81	68	60
	87	84	58
	82	80	57
	83	84	59
	79	77	54
	86	85	63

## Sheet: Figure2
	Control	1.2mM	3.6mM		Control	1.2mM	3.6mM		Control	1.2mM	3.6mM		Control	1.2mM	3.6mM		Control	1.2mM	3.6mM						Control	1.2mM	3.6mM
ROS	92.52	108.831	119.698	GSH	76.866	47.723	34.199	DHE	15.545	37.215	34.304	ATP	41.679	33.525	32.742	MMP	115.931	53.035	97.272	SOD1	Control	1.2mM BHB	3.6mM BHB	JC-1（红/绿）	0.991164	1.23702	1.3797
	89.687	124.39	154.037		77.673	42.828	31.287		28.351	29.023	30.04		76.318	30.114	50.068		139.111	54.526	78.498		1.04972	1.30134	0.363493		1.54909	0.959751	0.491475
	88.29	143.8	135.593		78.469	45.953	37.657		23.029	27.917	28.83		38.255	30.268	36.772		142.071	102.144	83.339		0.952638	1.24833	0.389582		1.51355	0.925801	1.15069
	68.563	95.459	138.047		84.738	48.168	47.778		18.259	32.853	43.129		109.586	44.794	43.945		95.943	46.661	94.149	CAT	Control	1.2mM BHB	3.6mM BHB		1.19473	0.939517	1.212
	100.709	121.815	173.008		80.305	61.988	38.329		26.743	31.756	47.052		79.471	34.479	45.693		117.556	64.734	65.137		1.01045	1.20999	0.458502		1.31653	0.958548	0.823921
	103.168	140.396	142.743		86.052	43.433	40.032		21.317	34.331	27.739		69.291	28.214	34.648		145.655	81.085	119.212		0.989657	0.923382	0.413225		1.43003	0.959315	0.871491
	72.413	126.479	123.598		85.274	59.826	52.026		25.203	29.298	37.799		51.907	34.568	35.703		90.432	96.432	52.461							0.928163
	89.389	140.55	104.953		102.291	63.567	34.248		25.655	41.455	29.373		44.583	34.223	24.55		113.646	69.492	81.732							1.03305
	88.358	96.984	103.534		75.498	69.141	40.879		18.902	46.615	43.371		34.682	37.667	31.261		123.183	52.164	72.632
	82.275	124.036	153.264		109.485	63.753	31.622		21.923	52.668	44.744		48.372	24.822	28.074			66.164	62.341
	77.087	119.347	108.986		83.622	68.692	43.94		24.478	32.832	40.884		32.931	25.556	37.185			52.757	82.135
	81.815	91.296	119.154		110.636	75.755	43.237		30.701	39.623	45.586		56.288	29.868	43.344			57.376	103.911
	97.703	93.352	103.452		79.848	69.963	42.957		22.97	46.566	48.69		91.429	41.197					115.58
	85.786	90.013	95.517		100.486	63.249	31.985		19.391	40.228	32.602		34.234	39.858
	90.252	106.266	109.803		104.727	71.829	34.874		26.314	40.612	31.396		125.125	25.572
	95.233	107.893	149.254		103.819	69.029	29.026		27.494	40.84	32.48		50.271	33.172
	97.702	97.26	97.348		92.92		39.596		23.826	32.853	47.442		83.038	32.42
	78.957	98.874	131.736		65.156		27.107		39.434	58.227	53.068		96.107	38.233
	82.736	96.592	90.673		92.116		55.245		30.66	63.67	53.816		35.729	28.518
	67.497	118.607	122.201		109.342				29.862	60.277	39.159		87.83	45.796
	73.384	118.483	105.871		76.507				37.891	46.877	53.969		87.234	23.568
	98.716	92.606	105.098						21.325	50.853	47.339		31.863	44.292
	95.463	125.906	139.861						22.435	60.24	56.463			24.999
	91.994	113.243	107.123						23.573	57.605	51.167
		94.352							21.478	51.538	48.15
		107.499									46.458
											47.036
											51.241

## Sheet: Figure3
	Control/%	1.2mM /%	3.6mM /%		Control	1.2mM	3.6mM
凋亡率	28.6	40.7	56.3	Caspase-3	74.849	67.436	74.407
	27.8	63.6	60		65.56	75.92	73.253
	22.2	44.4	50		68.004	66.5	56.605
	37.5	45.5	60		54.227	70.371	67.519
	41.2	43.8	62.5		66.79	58.344	135.737
					57.918	108.254	91.995
					67.886	56.643	101.016
					58.164	76.955	90.947
					56.7	59.332	56.596
					59.888	76.273	72.154
					58.183	89.555	87.191
					55.418	67.371	60.847
					74.322		66.59
					62.881

## Sheet: Figure4
	Control	3.6mM βHB		Control	3.6mM βHB		Control	3.6mM βHB		Control	3.6mM βHB
p-PDH	49.657	131.712	PDHA1	26.731	52.607	SCOT	59.193	38.152	P-PDH/PDH	1.7	2.36
	97.487	113.428		44.174	36.105		49.28	29.557		1.7023	2.36134
	63.062	138.136		29.848	67.033		53.905	37.721		1.70229	2.3613
	96.127	116.799		19.908	79.072		37.385	27.945
	84.814	92.972		37.454	60.556		37.226	34.578
	74.055	106.622		66.231	59		34.9	35.853
	86.628	127.428		37.591	42.762		31.327	24.88
	98.663	104.049		61.309	51.147		28.526	21.992
	81.923	142.656		64.939	58.616		57.972	27.664
	55.868			69.717	72.124		31.01	32.552
	72.779			63.587	65.727		54.206	33.204
				74.233	40.713		37.919	30.852
				93.36	41.608		41.363	39.672
				65.947	42.017			29.014
				54.658	43.334			33.572
				55.933	62.507
				89.468	54.623
				50.475	57.22
				45.046	57.94
					39.885
					31.152
					23.832

## Sheet: Figure5
	3.6mM βHB	0,5μM DCA+3.6mM βHB	1μM DCA+3.6mM βHB	2μM DCA+3.6mM βHB		3.6mM βHB	2μM DCA+3.6mM βHB		3.6mM βHB	2μM DCA+3.6mM βHB		3.6mM βHB	2μM DCA+3.6mM βHB		3.6mM βHB	2μM DCA+3.6mM βHB		3.6mM βHB	2μM DCA+3.6mM βHB		3.6mM βHB	2μM DCA+3.6mM βHB
p-PDH	95.586	137.463	161.007	89.329	JC-1（红/绿）	0.629021	1.05219	MMP	122.212	136.662	ATP	19.518	25.247	ROS	46.8	27.967	DHE	1.02637	0.468687	GSH	54.678	135.3
	161.461	126.721	162.748	101.092		1.08814	2.0682		105.347	127.116		23.917	25.154		40.69	31.727		0.86544	0.515743		124.076	179.596
	172.155	97.755	173.22	86.265		1.63767	2.35654		100.69	145.334		19.102	25.785		39.351	32.741		0.788356	0.613614		24.646	166.696
	152.943	168.411	163.926	88.921		0.476453	1.43451		121.213	137.11		26.885	31.089		39.234	33.123		0.829777	0.572996		22.581	190.463
	182.093	140.205	119.844	109.32		0.455387	1.36267		102.3	126.98		18.564	35.254		39.277	36.271		1.0104	0.721498		25.285	176.18
	151.461	143.202	155.939			0.532655	2.00107		101.3	145.2		20.813	29.978		50.388	29.937		1.0177	0.545862		73.392	192.945
		148.149	111.565			0.631116	2.11365					23.576	23.395		59.64	33.075		0.79528	0.644671		77.96	181.871
		138.774	139.177				2.73637					31.381	36.501		41.977	28.592		1.22602	0.695303		68.312	184.549
		149.108	107.778									33.936	31.196		45.628	31.557		0.825216	0.706742		83.518	174.685
		145.41										32.463	30.076		57.479	29.191		1.10575	0.770524		112.612	193.031
												18.731	45.608		43.813	32.282		1.26954	0.556846		82.702
												30.812	41.784		53.525	29.989		0.991202	0.785962		100.63
												39.347	46.574		43.822	29.116		1.17622	0.718423		49.453
												30.98	39.808					1.07274	0.572663		102.231
												28.791	44.837						0.661609
												26.165	36.936
												30.139	32.62
												21.722
												29.363

## Sheet: Figure6
	Control/%	3.6mM /%	0.1mMAc-CoA+3.6mM βHB/%		Control	3.6mM	0.1mMAc-CoA+3.6mM βHB
纺锤体异常率	40	52.2	41.67	Acetyllysine	70.006	41.661	36.437
	41.2	64	20		37.633	56.857	37.518
	33.3	53.85	28.57		52.884	26.245	41.977
					42.504	34.419	35.024
					48.802	28.148	48.775
					38.241	16.55	41.921
					49.989	12.695	37.241
					52.263	57.278	32.741
					37.512	25.796	49.566
						47.33	26.236
						30.487
						34.732
