# Supplementary material for: β-hydroxybutyrate impairs bovine oocyte maturation via pyruvate dehydrogenase (PDH) associated energy metabolism abnormality
Source: Front Pharmacol. 2023 Aug 11;14:1243243. doi: 10.3389/fphar.2023.1243243 (PMC10450765; doi:10.3389/fphar.2023.1243243)
Supplement: Supplementary file 7 [file DataSheet5.ZIP]

Archive with 35 entries (28 files):
- Figure5í╠/ATP/
- Figure5í╠/ATP/B-ATP.jpg
- Figure5í╠/ATP/D-ATP.jpg
- Figure5í╠/DCA┼¿╢╚ A/
- Figure5í╠/DCA┼¿╢╚ A/p-PDH-0 (1).jpg
- Figure5í╠/DCA┼¿╢╚ A/p-PDH-0 (2).jpg
- Figure5í╠/DCA┼¿╢╚ A/P-PDH-1 (1).jpg
- Figure5í╠/DCA┼¿╢╚ A/P-PDH-1 (2).jpg
- Figure5í╠/DCA┼¿╢╚ A/P-PDH-2 (1).jpg
- Figure5í╠/DCA┼¿╢╚ A/P-PDH-2 (2).jpg
- Figure5í╠/DCA┼¿╢╚ A/P-PDH-B (1).jpg
- Figure5í╠/DCA┼¿╢╚ A/P-PDH-B (2).jpg
- Figure5í╠/DHE/
- Figure5í╠/DHE/DHE-B2.jpg
- Figure5í╠/DHE/DHE-D2.jpg
- Figure5í╠/GSH/
- Figure5í╠/GSH/GSH-B1.jpg
- Figure5í╠/GSH/GSH-D2.jpg
- Figure5í╠/JC-1/
- Figure5í╠/JC-1/BB-J (1).jpg
- Figure5í╠/JC-1/BB-J (2).jpg
- Figure5í╠/JC-1/BB-J.jpg
- Figure5í╠/JC-1/DD-J (1).jpg
- Figure5í╠/JC-1/DD-J (2).jpg
- Figure5í╠/JC-1/DD-J.jpg
- Figure5í╠/MMP/
- Figure5í╠/MMP/MMP-BHB (1).jpg
- Figure5í╠/MMP/MMP-BHB (2).jpg
- Figure5í╠/MMP/MMP-BHB.jpg
- Figure5í╠/MMP/MMP-DCA (1).jpg
- Figure5í╠/MMP/MMP-DCA (2).jpg
- Figure5í╠/MMP/MMP-DCA.jpg
- Figure5í╠/ROS/
- Figure5í╠/ROS/ROS-B (1).jpg
- Figure5í╠/ROS/ROS-D.jpg
